# Supplementary material for: CRISPR/Cas9-Mediated Knockout of miR-130b Affects Mono- and Polyunsaturated Fatty Acid Content via PPARG-PGC1α Axis in Goat Mammary Epithelial Cells
Source: Int J Mol Sci. 2022 Mar 26;23(7):3640. doi: 10.3390/ijms23073640 (PMC8998713; doi:10.3390/ijms23073640)
Supplement: Supplementary file 1 [file ijms-23-03640-s001.zip]

Archive with 1 entries (1 files):
- ijms-1619571-supplementary.pdf
